# Supplementary material for: Initial Myeloid Cell Status Is Associated with Clinical Outcomes of Renal Cell Carcinoma
Source: Biomedicines. 2023 Apr 27;11(5):1296. doi: 10.3390/biomedicines11051296 (PMC10216014; doi:10.3390/biomedicines11051296)
Supplement: Supplementary file 1 [file biomedicines-11-01296-s001.zip]

Archive with 1 entries (1 files):
- biomedicines-2330573-supplementary.pdf
